# Supplementary material for: Insight into the Roles of Albumin—Alone and in Combination with Either Voriconazole or Antimicrobial Peptides Derived from Chromogranin A—In the Growth of Different Microbial Species
Source: Antibiotics (Basel). 2025 Sep 26;14(10):974. doi: 10.3390/antibiotics14100974 (PMC12561135; doi:10.3390/antibiotics14100974)
Supplement: Supplementary file 1 [file antibiotics-14-00974-s001.zip]

Archive with 1 entries (1 files):
- antibiotics-3787633-supplementary.pdf
